# Supplementary material for: Photobiomodulation restores blood–brain barrier integrity after hypoxia via endothelial von Willebrand factor modulation in a humanised tricellular transwell model
Source: J Physiol. 2026 Apr 11;604(14):6080–103. doi: 10.1113/JP291064 (PMC13370692; doi:10.1113/JP291064)
Supplement: Supplementary file 2 — Supporting Information: Estimated photobiomodulation dosimetry under experimental conditions. [file TJP-604-6080-s001.xlsx]

## Sheet: Calculated TW-03B parameters
		Technical specifications Topwrap TW-03B															Temperature changes of the cell media over one session
									Parameters for one LED per session								Time [s]	Average temperature [°C]*
									Source	LED1	LED2	LED3	LED4	Total			0	25.025
									Power (mW) at wavelength	26.7	19.11	53.78	27.03	126.62			30	24.95
									Irradiance (mW/cm2)	212.58	152.15	428.185	215.207	1008.12			60	25
									Irradiance (mW/cm2) at 10 cm	2.1258	1.5215	4.28185	2.15207	10.0812			90	25.05
									Fluence (J/cm2) over one session	63.7739	45.6449	128.455	64.5621	302.436			120	25.1
		PBM-specific parameters PER LED per session for the halved area of the topwrap							Fluence (J/cm2) over one session at 10 cm	0.637739	0.456449	1.28455	0.645621	3.02436			150	25.25
		Source	LED1	LED2	LED3	LED4			Energy Dose delivered (Joules)	8.01	5.733	16.134	8.109	37.986			180	25.4
		Wavelength (nm)	635 (RED)	810 (IR)	1064 (IR)	904 (IR)			Energy Dose delivered (Joules) at 10 cm	0.0801	0.05733	0.16134	0.08109	0.37986			210	25.45
		Number of LED	12.5	10	10	12.5											240	25.625
		Beam area per LED (cm2)	0.1256	0.1256	0.1256	0.1256											270	25.725
		Duration of each treatment session (min)	5	5	5	5			Parameters for the total number of LED per session								300	25.875
									Source	LED1	LED2	LED3	LED4	Total			Δtemperature [°C]	0.85
		Given the experimental geometry of the culture plate, only half of the topwrap area was used and calculations were adapted to halfed numbers of LED appropriately. The total irradiance was calculated as the total power (mW) divided by the area of the beam. The total power corresponds to the power of one LED chip times the number of the according chip as shown in the table above. Irradiance, fluenc…							Total power (mW) at specific wavelength	333.75	191.1	537.8	337.875	1400.53			* The temperature was measured every 30 seconds over the course of one PBM session to test the heating effect of the LED sources. For each dual LED chip two independent temperature measurements were taken accounting for a total of four repeats.
									Irradiance Total (mW/cm2)	2657.25	1521.5	4281.85	2690.09	11150.7
									Total Irradiance power at 10 cm (mW/cm2)	26.5725	15.215	42.8185	26.9009	111.507
									Total Fluence over one session (J/cm2)	797.174	456.449	1284.55	807.026	3345.2
									Total Fluence over one session at 10 cm (J/cm2)	7.97174	4.56449	12.8455	8.07026	33.452
									Total Energy Dose over one session (Joules)	100.125	57.33	161.34	101.362	420.158
									Total Energy over one session at 10 cm (Joules)	1.00125	0.5733	1.6134	1.01363	4.20158
